# Supplementary material for: Overexpression of miR-320-3p, miR-381-3p, and miR-27a-3p Suppresses Genes Related to Midline Facial Cleft in Mouse Cranial Neural Crest Cells
Source: Int J Mol Sci. 2025 Nov 4;26(21):10730. doi: 10.3390/ijms262110730 (PMC12609918; doi:10.3390/ijms262110730)
Supplement: Supplementary file 1 [file ijms-26-10730-s001.zip]

Archive with 3 entries (3 files):
- Table S6 (midline facial cleft).pdf
- Tables S2-S5 (midline facial cleft).xlsx
- Table S1 (midline facial cleft).pdf
