# Supplementary material for: Overexpression of miR-320-3p, miR-381-3p, and miR-27a-3p Suppresses Genes Related to Midline Facial Cleft in Mouse Cranial Neural Crest Cells
Source: Int J Mol Sci. 2025 Nov 4;26(21):10730. doi: 10.3390/ijms262110730 (PMC12609918; doi:10.3390/ijms262110730)
Supplement: Supplementary file 1 [file ijms-26-10730-s001.zip › Tables S2-S5 (midline facial cleft).xlsx]

## Sheet: Table S2
	Table S2. MGI Enrichment analysis for midline facial cleft
	Enrichment FDR	nGenes	Pathway Genes	Fold Enrichment	Pathway	Genes
	MGI enrichment
	1.05799e-33	16	18	199.274	MP:0000108 midline facial cleft	Tfap2a, Tet1, Gtf2i, Alx3, Apaf1, Tacc3, Zeb1, Shroom3, Gtf2ird1, Nosip, Cecr2, Rdh10, Fbxo11, Grhl2, Pdgfra, Ski
	3.43148e-23	13	23	126.713	MP:0008797 facial cleft	Tfap2a, Nxn, Apaf1, Tulp3, Shroom3, Mmachc, Pak1ip1, Morc2a, Rdh10, Wdpcp, Grhl2, Tbc1d32, Ctnnb1
	5.83051e-20	12	26	103.469	MP:0005170 cleft upper lip	Ndst1, Kif7, Lrp6, Gldc, Zeb1, Rpl38, Pgap2, Tbc1d32, Satb2, Mks1, Gli3, Wnt5a
	1.66739e-15	11	40	61.6505	MP:0000107 abnormal frontal bone morphology	Ptch1, Alx4, Lrp6, Apaf1, Disp1, Satb2, Mks1, Gli2, Msx2, Pdgfra, Shh
	1.82182e-19	15	70	48.0394	MP:0000928 incomplete rostral neuropore closure	Tfap2a, Ptch1, Efna5, Axin1, Tet1, Tulp3, Gldc, Rpl38, Grhl2, Sp8, Mks1, Folr1, Gli3, Pax3, Pdgfra
	1.37587e-25	20	99	45.2896	MP:0000562 polydactyly	Tfap2a, Tfap2b, Ptch1, Alx4, Kif7, Lrp6, Tulp3, B9d1, Mmachc, Rpl38, Sdccag8, Wdpcp, Tbc1d32, Mks1, Gli2, Gli3, Pdgfra, Ski, Ift88, Twist1
	6.15733e-46	37	219	37.8758	MP:0000914 exencephaly	Tfap2a, Ptch1, Zic3, Kif7, Gtf2i, Alx3, Lrp6, Apaf1, Tulp3, Gldc, Zeb1, B9d1, Shroom3, Snx3, Gtf2ird1, Nosip, Tmem107, Mmachc, Rpl38, Ctnnbip1, Nuak2, Opa1, Cecr2, Mthfd1l, Grhl2, Pgap2, Tbc1d32, Sp8, Mks1, Gli2, Gli3, Otx2, Pax3, Ski, Ift88, Twist1, Piga
	5.92963e-19	16	97	36.9788	MP:0002109 abnormal limb morphology	Alx4, Elavl1, Lrp6, B9d1, Snx3, Porcn, Disp1, Rdh10, Grhl2, Ext1, Fgfr1, Gli3, Pax3, Shh, Twist1, Wnt5a
	4.62772e-33	28	180	34.873	MP:0000111 cleft palate	Tfap2a, Zic3, Efna5, Nxn, Rax, Kif7, Lrp6, Tulp3, Gldc, Zeb1, B9d1, Snx3, Tmem107, Rpl38, Sdccag8, Wdpcp, Fbxo11, Pgap2, Tbc1d32, Satb2, Mks1, Dlx2, Edn1, Fgfr1, Gli3, Pdgfra, Twist1, Wnt5a
	1.06681e-28	25	171	32.7754	MP:0000428 abnormal craniofacial morphology	Hand1, Ptch1, Nxn, Gtf2i, Apaf1, Tulp3, B9d1, Snx3, Gtf2ird1, Porcn, Nosip, Mmachc, Opa1, Cecr2, Rdh10, Grhl2, Sp8, Satb2, Mks1, Edn1, Fgfr1, Gli3, Otx2, Shh, Fgf8
	1.60665e-23	21	149	31.5964	MP:0000929 open neural tube	Alx1, Tfap2a, Ptch1, Zic3, Alx3, Apaf1, Tulp3, Gldc, Zeb1, Zeb2, Shroom3, Mthfd1l, Grhl2, Otx2, Pax3, Pdgfra, Ski, Ift88, Twist1, Ptpn11, Fgf8
	5.92963e-19	17	121	31.4969	MP:0000783 abnormal forebrain morphology	Alx1, Tfap2a, Zic3, Rax, Lrp6, Apaf1, Tulp3, Snx3, Disp1, Morc2a, Cecr2, Rdh10, Gli3, Otx2, Shh, Ski, Ift88
	8.61918e-31	28	217	28.9269	MP:0002151 abnormal neural tube morphology	Hand1, Zic3, Aldh1a2, Kif7, Apaf1, Tulp3, Bmpr1a, Gldc, Tmem107, Rpl38, Disp1, Cecr2, Mthfd1l, Grhl2, Pgap2, Tbc1d32, Mks1, Fgfr1, Gli2, Gli3, Otx2, Pax3, Pdgfra, Shh, Ski, Ift88, Tgfbr1, Ptpn11
	6.31947e-20	20	189	23.7231	MP:0001293 anophthalmia	Tfap2a, Ndst1, Nxn, Rax, Kif7, Elavl1, Lrp6, Gldc, Snx3, Nosip, Mmachc, Ctnnbip1, Wdpcp, Tbc1d32, Mks1, Ctnnb1, Gli3, Otx2, Rac1, Shh
	3.79438e-16	17	178	21.4108	MP:0000438 abnormal cranium morphology	Tfap2a, Ndst1, Ptch1, Cdc42, Nxn, Lrp6, Apaf1, Rpl38, Ctnnbip1, Grhl2, Satb2, Ctnnb1, Dlx2, Gli3, Otx2, Shh, Twist1
	1.72022e-17	20	255	17.583	MP:0011089 perinatal lethality complete penetrance	Tfap2a, Ndst1, Nxn, Lrp6, Apaf1, Zeb1, B9d1, Shroom3, Nosip, Nuak1, Wdpcp, Sp8, Satb2, Ctnnb1, Edn1, Gli2, Gli3, Pax3, Shh, Ski
	3.22219e-20	29	588	11.0567	MP:0001698 decreased embryo size	Hand1, Cdc42, Kif3a, Aldh1a2, Axin1, Gtf2i, Lrp6, Bmpr1a, Tacc3, Gtf2ird1, Mmachc, Rpl38, Disp1, Opa1, Rdh10, Mthfd1l, Grhl2, Ctnnb1, Ext1, Fgfr1, Gli2, Otx2, Pax3, Pdgfra, Rac1, Shh, Tgfbr1, Piga, Fgf8
	2.87074e-18	28	641	9.79273	MP:0003984 embryonic growth retardation	Hand1, Zic3, Axin1, Tet1, Elavl1, Gtf2i, Alx3, Gldc, Tacc3, Gtf2ird1, Slc12a5, Rpl38, Opa1, Morc2a, Rdh10, Mthfd1l, Grhl2, Ctnnb1, Fgfr1, Folr1, Gli3, Msx2, Otx2, Pdgfra, Shh, Ift88, Tgfbr1, Ptpn11
	6.10445e-19	29	666	9.76175	MP:0011098 embryonic lethality during organogenesis complete penetrance	Hand1, Ptch1, Kif3a, Aldh1a2, Axin1, Tet1, Gtf2i, Tacc3, Zeb2, Gtf2ird1, Wls, Disp1, Opa1, Rdh10, Mthfd1l, Grhl2, Pgap2, Ctnnb1, Cdh1, Fgfr1, Folr1, Otx2, Pax3, Pdgfra, Rac1, Ift88, Tgfbr1, Ptpn11, Fgf8
	3.79438e-16	41	1974	4.6563	MP:0002169 no abnormal phenotype detected	Hand1, Tfap2a, Ptch1, Cdc42, Zic3, Aldh1a2, Alx4, Rax, Axin1, Sumo1, Gtf2i, Lrp6, Apaf1, Tacc3, Spry1, Twf2, Aldh1a3, Porcn, Disp1, Rdh10, Ndst3, Plekha1, Ctnnb1, Ext1, Edn1, Fgfr1, Gli2, Msx2, Otx2, Pax3, Pax7, Pdgfra, Pdgfrb, Rara, Rarg, Rbp4, Shh, Tgfbr1, Wnt5a, Ptpn11, Fgf8

## Sheet: Table S3
	Table S3. KEGG Enrichment analysis for midline facial cleft
	Enrichment FDR	nGenes	Pathway Genes	Fold Enrichment	Pathway	Genes
	KEGG enrichment
	2.55903e-08	8	63	28.4678	Path:mmu05217 Basal cell carcinoma	Axin1, Ctnnb1, Gli2, Gli3, Kif7, Ptch1, Shh, Wnt5a
	0.001321	3	24	28.023	Path:mmu00534 Glycosaminoglycan biosynthesis-heparan sulfate/heparin	Ext1, Ndst1, Ndst3
	3.24669e-07	7	58	27.0567	Path:mmu04340 Hedgehog signaling pathway	Gli2, Gli3, Kif3a, Kif7, Ptch1, Shh, Disp1
	1.5076e-05	6	71	18.9451	Path:mmu04520 Adherens junction	Ctnnb1, Cdc42, Cdh1, Fgfr1, Rac1, Tgfbr1
	0.000186784	5	72	15.5683	Path:mmu05218 Melanoma	Cdh1, Fgf8, Fgfr1, Pdgfra, Pdgfrb
	9.61257e-06	8	149	12.0367	Path:mmu05226 Gastric cancer	Axin1, Ctnnb1, Cdh1, Fgf8, Lrp6, Shh, Tgfbr1, Wnt5a
	0.00286283	4	76	11.7991	Path:mmu05100 Bacterial invasion of epithelial cells	Ctnnb1, Cdc42, Cdh1, Rac1
	0.00070553	5	99	11.3224	Path:mmu05215 Prostate cancer	Ctnnb1, Fgfr1, Pdgfra, Pdgfrb, Zeb1
	5.40199e-05	7	140	11.2092	Path:mmu04550 Signaling pathways regulating pluripotency of stem cells	Axin1, Bmpr1a, Ctnnb1, Fgfr1, Hand1, Wnt5a, Zic3
	9.81968e-05	7	156	10.0595	Path:mmu04390 Hippo signaling pathway	Axin1, Bmpr1a, Ctnnb1, Cdh1, Gli2, Tgfbr1, Wnt5a
	9.61257e-06	9	201	10.0381	Path:mmu05205 Proteoglycans in cancer	Ctnnb1, Cdc42, Fgfr1, Ptch1, Ptpn11, Rac1, Shh, Twist1, Wnt5a
	1.14065e-05	9	214	9.42829	Path:mmu04015 Rap1 signaling pathway	Ctnnb1, Cdc42, Cdh1, Efna5, Fgf8, Fgfr1, Pdgfra, Pdgfrb, Rac1
	0.000140979	7	170	9.23109	Path:mmu04310 Wnt signaling pathway	Axin1, Ctnnb1, Lrp6, Rac1, Wnt5a, Porcn, Ctnnbip1
	0.000477447	6	147	9.15035	Path:mmu05224 Breast cancer	Axin1, Ctnnb1, Fgf8, Fgfr1, Lrp6, Wnt5a
	0.000186784	7	181	8.67009	Path:mmu04360 Axon guidance	Cdc42, Efna5, Ptch1, Ptpn11, Rac1, Shh, Wnt5a
	3.90362e-11	20	542	8.27246	Path:mmu05200 Pathways in cancer	Apaf1, Axin1, Ctnnb1, Cdc42, Cdh1, Edn1, Fgf8, Fgfr1, Gli2, Gli3, Kif7, Lrp6, Pdgfra, Pdgfrb, Ptch1, Rac1, Rara, Shh, Tgfbr1, Wnt5a
	0.00334577	5	145	7.73047	Path:mmu05418 Fluid shear stress and atherosclerosis	Bmpr1a, Ctnnb1, Edn1, Rac1, Sumo1
	0.000140979	8	235	7.63178	Path:mmu04014 Ras signaling pathway	Cdc42, Efna5, Fgf8, Fgfr1, Pdgfra, Pdgfrb, Ptpn11, Rac1
	0.00326641	6	219	6.14202	Path:mmu04810 Reg. of actin cytoskeleton	Cdc42, Fgf8, Fgfr1, Pdgfra, Pdgfrb, Rac1
	0.000477447	8	294	6.10024	Path:mmu04010 MAPK signaling pathway	Cdc42, Efna5, Fgf8, Fgfr1, Pdgfra, Pdgfrb, Rac1, Tgfbr1

## Sheet: Table S4
	Table S4. GO Enrichment analysis for midline facial cleft
	Enrichment FDR	nGenes	Pathway Genes	Fold Enrichment	Pathway	Genes
	GO enrichment (BP)
	3.57172e-32	25	131	42.7831	GO:0030326 embryonic limb morphogenesis	Ctnnb1, Wdpcp, Rarg, Shh, Alx3, Gli3, Ptch1, Msx2, Bmpr1a, Fgf8, Alx1, Alx4, B9d1, Tulp3, Aldh1a2, Tmem107, Wnt5a, Grhl2, Rdh10, Fgfr1, Mks1, Twist1, Tbc1d32, Gli2, Sp8
	2.11571e-35	28	155	40.4977	GO:0035107 appendage morphogenesis	Fgf8, Ctnnb1, Wdpcp, Gli3, Ptch1, Rarg, Shh, Alx3, Msx2, Bmpr1a, Alx1, Alx4, Zic3, B9d1, Tulp3, Aldh1a2, Tmem107, Wnt5a, Grhl2, Rdh10, Tfap2b, Fgfr1, Mks1, Twist1, Tbc1d32, Gli2, Sp8, Ext1
	2.11571e-35	28	155	40.4977	GO:0035108 limb morphogenesis	Fgf8, Ctnnb1, Wdpcp, Gli3, Ptch1, Rarg, Shh, Alx3, Msx2, Bmpr1a, Alx1, Alx4, Zic3, B9d1, Tulp3, Aldh1a2, Tmem107, Wnt5a, Grhl2, Rdh10, Tfap2b, Fgfr1, Mks1, Twist1, Tbc1d32, Gli2, Sp8, Ext1
	6.3478e-38	31	189	36.7709	GO:0048736 appendage development	Fgf8, Ctnnb1, Wdpcp, Gli3, Ptch1, Rarg, Tulp3, Shh, Alx3, Msx2, Bmpr1a, Alx1, Bbs7, Rara, Alx4, Zic3, B9d1, Aldh1a2, Tmem107, Wnt5a, Grhl2, Rax, Rdh10, Tfap2b, Fgfr1, Mks1, Twist1, Tbc1d32, Gli2, Sp8, Ext1
	6.3478e-38	31	189	36.7709	GO:0060173 limb development	Fgf8, Ctnnb1, Wdpcp, Gli3, Ptch1, Rarg, Tulp3, Shh, Alx3, Msx2, Bmpr1a, Alx1, Bbs7, Rara, Alx4, Zic3, B9d1, Aldh1a2, Tmem107, Wnt5a, Grhl2, Rax, Rdh10, Tfap2b, Fgfr1, Mks1, Twist1, Tbc1d32, Gli2, Sp8, Ext1
	2.61819e-37	35	313	25.0685	GO:0048562 embryonic organ morphogenesis	Pdgfra, Alx1, Wnt5a, Alx3, Twist1, Zic3, Rarg, Insig2, Ctnnb1, Aldh1a3, Gli3, Fgf8, Alx4, Insig1, Gli2, Tulp3, Folr1, Rac1, Shh, Tgfbr1, Kif3a, Wdpcp, Edn1, Grhl2, Dlx2, Zeb1, Rbp4, Rdh10, Fgfr1, Hand1, Satb2, Mthfd1l, Ndst1, Rpl38, Aldh1a2
	1.58164e-32	33	354	20.8985	GO:0003002 regionalization	Bmpr1a, Fgf8, Shh, Ctnnb1, Wnt5a, Axin1, Pax7, Gli2, Gli3, Ptch1, Spry1, Rarg, Pax3, Tgfbr1, Aldh1a2, Kif3a, Msx2, Dlx2, Alx1, Tbc1d32, Alx4, Zic3, Tulp3, Tmem107, Edn1, Zeb2, Wls, Ctnnbip1, Disp1, Fgfr1, Mks1, Sp8, Ext1
	3.16958e-32	33	362	20.4366	GO:0060562 epithelial tube morphogenesis	Ptch1, Wnt5a, Ctnnb1, Shroom3, Zic3, Rarg, Gli3, Fgf8, Spry1, Rara, Cecr2, Tulp3, Folr1, Shh, Pax3, Kif3a, Apaf1, Edn1, Msx2, Grhl2, Rdh10, Zeb2, Ctnnbip1, Mks1, Twist1, Alx1, Hand1, Opa1, Mthfd1l, Gli2, Ext1, Pdgfra, Aldh1a2
	2.61819e-37	39	460	19.0069	GO:0007389 pattern specification proc.	Bmpr1a, Fgf8, Shh, Ctnnb1, Wnt5a, Axin1, Pax7, Gli2, Gli3, Ptch1, Spry1, Zic3, Rarg, Pax3, Tgfbr1, Aldh1a2, Alx3, Kif3a, Msx2, Dlx2, Alx1, Tbc1d32, Alx4, Tulp3, Folr1, Tmem107, Edn1, Zeb1, Rax, Zeb2, Wls, Ctnnbip1, Disp1, Fgfr1, Mks1, Hand1, Satb2, Sp8, Ext1
	7.33041e-39	41	493	18.6441	GO:0048568 embryonic organ development	Fgf8, Pdgfra, Alx1, Wnt5a, Hand1, Alx3, Gli3, Twist1, Zic3, Pdgfrb, Rarg, Insig2, Ctnnb1, Aldh1a2, Aldh1a3, Wdpcp, Ptch1, Rara, Alx4, Insig1, Gli2, Tulp3, Folr1, Rac1, Shh, Cdc42, Tgfbr1, Kif3a, Edn1, Bmpr1a, Grhl2, Dlx2, Zeb1, Rbp4, Rdh10, Fgfr1, Mks1, Satb2, Mthfd1l, Ndst1, Rpl38
	9.57824e-52	53	640	18.5652	GO:0048598 embryonic morphogenesis	Msx2, Pdgfra, Alx1, Shh, Ctnnb1, Ptch1, Wnt5a, Alx3, Wdpcp, Shroom3, Twist1, Zic3, Rarg, Insig2, Aldh1a3, Gli3, Bmpr1a, Zeb1, Fgf8, Zeb2, Fgfr1, Rara, Alx4, Insig1, Gli2, Cecr2, B9d1, Tulp3, Folr1, Rac1, Pax3, Tgfbr1, Aldh1a2, Kif3a, Apaf1, Tmem107, Edn1, Grhl2, Dlx2, Axin1, Rbp4, Rdh10, Wls, Mks1, Hand1, Opa1, Tbc1d32, Satb2, Mthfd1l, Sp8, Ndst1, Rpl38, Ext1
	7.40702e-35	39	536	16.3119	GO:0001501 skeletal system development	Pdgfra, Alx1, Bmpr1a, Wnt5a, Alx3, Fgf8, Twist1, Rarg, Shh, Insig2, Ctnnb1, Tgfbr1, Gli3, Msx2, Dlx2, Fgfr1, Hand1, Rara, Alx4, Insig1, Gli2, Ext1, Tulp3, Tmem107, Edn1, Grhl2, Zeb1, Pdgfrb, Rbp4, Rdh10, Pax7, Mks1, Satb2, Plekha1, Mthfd1l, Ptpn11, Ndst1, Rpl38, Zic3
	3.15869e-33	38	543	15.6887	GO:0002009 morphogenesis of an epithelium	Wdpcp, Shh, Ctnnb1, Ptch1, Wnt5a, Fgfr1, Cdc42, Shroom3, Zic3, Rarg, Rac1, Aldh1a3, Gli3, Fgf8, Spry1, Rara, Cecr2, Tulp3, Folr1, Pax3, Aldh1a2, Kif3a, Apaf1, Edn1, Msx2, Grhl2, Rdh10, Zeb2, Ctnnbip1, Mks1, Twist1, Alx1, Hand1, Opa1, Mthfd1l, Gli2, Ext1, Pdgfra
	6.04546e-37	43	656	14.695	GO:0048729 tissue morphogenesis	Wdpcp, Shh, Ctnnb1, Ptch1, Wnt5a, Fgf8, Fgfr1, Cdc42, Shroom3, Hand1, Zic3, Rarg, Rac1, Aldh1a3, Gli3, Msx2, Bmpr1a, Pax7, Spry1, Rara, Cecr2, Tulp3, Folr1, Pax3, Tgfbr1, Aldh1a2, Kif3a, Apaf1, Edn1, Grhl2, Axin1, Rdh10, Zeb2, Wls, Ctnnbip1, Mks1, Twist1, Alx1, Opa1, Mthfd1l, Gli2, Ext1, Pdgfra
	4.5357e-43	50	781	14.3523	GO:0043009 chordate embryonic development	Grhl2, Pdgfra, Alx1, Wdpcp, Shh, Ctnnb1, Tgfbr1, Ptch1, Pax7, Hand1, Gli2, Aldh1a2, Alx3, Wnt5a, Shroom3, Lrp6, Twist1, Rarg, Pax3, Kif3a, Gli3, Dlx2, Axin1, Fgf8, Fgfr1, Rara, Tbc1d32, Alx4, Zic3, Cecr2, B9d1, Tulp3, Folr1, Apaf1, Nxn, Tmem107, Edn1, Bmpr1a, Zeb1, Pdgfrb, Rbp4, Rdh10, Zeb2, Mks1, Opa1, Satb2, Mthfd1l, Tet1, Ndst1, Ext1
	1.18927e-32	39	614	14.2397	GO:0007423 sensory organ development	Shh, Wnt5a, Spry1, Wdpcp, Pdgfrb, Rbp4, Tfap2b, Twist1, Ptpn11, Rarg, Insig2, Aldh1a2, Aldh1a3, Gli3, Fgf8, Pdgfra, Bbs7, Rara, Insig1, B9d1, Tulp3, Rac1, Ctnnb1, Tgfbr1, Kif3a, Edn1, Grhl2, Dlx2, Zeb1, Rax, Rdh10, Zeb2, Fgfr1, Mks1, Tbc1d32, Gli2, Rpl38, Zic3, Cecr2
	9.95513e-43	50	798	14.0466	GO:0009792 embryo development ending in birth or egg hatching	Grhl2, Pdgfra, Alx1, Wdpcp, Shh, Ctnnb1, Tgfbr1, Ptch1, Pax7, Hand1, Gli2, Aldh1a2, Alx3, Wnt5a, Shroom3, Lrp6, Twist1, Rarg, Pax3, Kif3a, Gli3, Dlx2, Axin1, Fgf8, Fgfr1, Rara, Tbc1d32, Alx4, Zic3, Cecr2, B9d1, Tulp3, Folr1, Apaf1, Nxn, Tmem107, Edn1, Bmpr1a, Zeb1, Pdgfrb, Rbp4, Rdh10, Zeb2, Mks1, Opa1, Satb2, Mthfd1l, Tet1, Ndst1, Ext1
	7.28923e-47	60	1224	10.9894	GO:0009790 embryo development	Msx2, Grhl2, Fgf8, Pdgfra, Alx1, Wdpcp, Shh, Ctnnb1, Tgfbr1, Ptch1, Wnt5a, Pax7, Hand1, Gli2, Aldh1a2, Alx3, Gli3, Shroom3, Lrp6, Twist1, Zic3, Pdgfrb, Rarg, Insig2, Pax3, Aldh1a3, Kif3a, Bmpr1a, Dlx2, Axin1, Zeb1, Zeb2, Fgfr1, Rara, Tbc1d32, Alx4, Insig1, Cecr2, B9d1, Tulp3, Folr1, Rac1, Cdc42, Apaf1, Nxn, Tmem107, Edn1, Rbp4, Rdh10, Wls, Disp1, Mks1, Opa1, Satb2, Mthfd1l, Tet1, Sp8, Ndst1, Rpl3…
	4.19556e-38	51	1063	10.7558	GO:0009887 animal organ morphogenesis	Fgf8, Pdgfra, Alx1, Shh, Ctnnb1, Edn1, Wnt5a, Fgfr1, Twist1, Cdc42, Alx3, Wdpcp, Pdgfrb, Tfap2b, Spry1, Hand1, Zic3, Rarg, Rac1, Insig2, Tgfbr1, Aldh1a3, Gli3, Msx2, Bmpr1a, Dlx2, Wls, Pax7, Rara, Alx4, Insig1, Gli2, Ext1, Tulp3, Folr1, Pax3, Aldh1a2, Kif3a, Tmem107, Ptch1, Grhl2, Zeb1, Rbp4, Rdh10, Ctnnbip1, Mks1, Satb2, Plekha1, Mthfd1l, Ndst1, Rpl38
	3.20836e-33	48	1136	9.47255	GO:0035295 tube development	Grhl2, Pdgfrb, Fgf8, Sdccag8, Wdpcp, Shh, Ptch1, Wnt5a, Pax7, Gli2, Cdc42, Ctnnb1, Aldh1a2, Shroom3, Gtf2i, Zic3, Rarg, Pax3, Kif3a, Gli3, Pdgfra, Fgfr1, Spry1, Rara, Tbc1d32, Cecr2, Tulp3, Folr1, Tgfbr1, Apaf1, Tmem107, Edn1, Msx2, Bmpr1a, Zeb1, Rbp4, Rdh10, Tfap2b, Zeb2, Ctnnbip1, Mks1, Twist1, Alx1, Hand1, Opa1, Alx4, Mthfd1l, Ext1
	GO enrichment (CC)
	0.00156923	2	3	149.456	GO:0032937 SREBP-SCAP-Insig complex	Insig2, Insig1
	0.00215141	2	4	112.092	GO:1990788 GLI-SUFU complex	Gli2, Gli3
	0.000675707	3	11	61.141	GO:0030877 beta-catenin destruction complex	Ctnnbip1, Axin1, Ctnnb1
	0.000675707	3	11	61.141	GO:1990909 Wnt signalosome	Ctnnb1, Axin1, Lrp6
	0.000997415	3	13	51.7347	GO:0036038 MKS complex	B9d1, Tmem107, Mks1
	3.60928e-05	7	102	15.3852	GO:0005901 caveola	Ctnnb1, Cdh1, Ptch1, Bmpr1a, Lrp6, Efna5, Tgfbr1
	3.16313e-05	8	140	12.8105	GO:0044853 plasma membrane raft	Ctnnb1, Cdh1, Ptch1, Bmpr1a, Lrp6, Efna5, Tgfbr1, Ptpn11
	0.00493968	4	74	12.118	GO:0035869 ciliary transition zone	B9d1, Tmem107, Mks1, Kif3a
	0.00129085	6	141	9.53973	GO:0005930 axoneme	Wdpcp, Bbs7, Tulp3, Gli3, Gli2, Kif3a
	0.00129085	6	143	9.40631	GO:0097014 ciliary plasm	Wdpcp, Bbs7, Tulp3, Gli3, Gli2, Kif3a
	0.00215141	7	245	6.40525	GO:0032838 plasma membrane bounded cell projection cytoplasm	Wdpcp, Bbs7, Tulp3, Gli3, Gli2, Kif3a, Wls
	0.00129085	8	283	6.33735	GO:0099568 cytoplasmic region	Wdpcp, Bbs7, Tulp3, Ctnnb1, Gli3, Gli2, Kif3a, Wls
	0.00028186	12	525	5.1242	GO:0005667 transcription regulator complex	Rara, Rarg, Ctnnb1, Gli3, Alx1, Satb2, Alx4, Pax3, Pax7, Hand1, Msx2, Ctnnbip1
	3.16313e-05	16	723	4.96119	GO:0005929 cilium	B9d1, Tulp3, Wdpcp, Tmem107, Mks1, Bbs7, Rac1, Kif3a, Gli3, Ptch1, Sdccag8, Pdgfra, Gli2, Tbc1d32, Ift88, Kif7
	0.00202406	9	408	4.94523	GO:0045121 membrane raft	Shh, Ctnnb1, Cdh1, Tgfbr1, Ptch1, Bmpr1a, Lrp6, Efna5, Ptpn11
	0.00361583	8	363	4.94069	GO:0031253 cell projection membrane	Rac1, Ctnnb1, Folr1, Cdc42, Slc12a5, Wls, Bbs7, Plekha1
	0.00202406	9	409	4.93314	GO:0098857 membrane microdomain	Shh, Ctnnb1, Cdh1, Tgfbr1, Ptch1, Bmpr1a, Lrp6, Efna5, Ptpn11
	0.00344571	9	455	4.4344	GO:0031252 cell leading edge	Rac1, Cdc42, Ctnnb1, Twf2, Pdgfrb, Cdh1, Slc12a5, Wls, Plekha1
	0.00213232	17	1362	2.79818	GO:0098590 plasma membrane region	Rac1, Ctnnb1, Cdh1, Folr1, Cdc42, Slc12a5, Ptch1, Bmpr1a, Pdgfrb, Wls, Lrp6, Bbs7, Plekha1, Efna5, Tgfbr1, Ptpn11, Wdpcp
	0.00493968	17	1500	2.54075	GO:0045202 synapse	Rpl38, Rac1, Cdc42, Ctnnb1, Porcn, Elavl1, Efna5, Cdh1, Slc12a5, Kif3a, Ptch1, Wnt5a, Lrp6, Ext1, Shh, Axin1, Sumo1
	GO enrichment (MF)
	0.000650734	3	14	48.0394	GO:0070411 I-SMAD binding	Axin1, Ctnnb1, Tgfbr1
	5.64841e-05	6	84	16.0131	GO:0046332 SMAD binding	Tgfbr1, Bmpr1a, Axin1, Zeb2, Ctnnb1, Ski
	0.000650734	5	80	14.0115	GO:0019199 transmembrane receptor protein kinase activity	Tgfbr1, Bmpr1a, Pdgfrb, Pdgfra, Fgfr1
	2.5585e-06	14	507	6.19048	GO:0001228 DNA-binding transcription activator activity RNA polymerase II-specif	Grhl2, Alx1, Alx4, Dlx2, Tfap2b, Hand1, Satb2, Gli2, Zic3, Otx2, Rax, Gtf2i, Zeb2, Twist1
	2.66227e-06	14	513	6.11807	GO:0001216 DNA-binding transcription activator activity	Grhl2, Alx1, Alx4, Dlx2, Tfap2b, Hand1, Satb2, Gli2, Zic3, Otx2, Rax, Gtf2i, Zeb2, Twist1
	0.000541989	9	342	5.89957	GO:0001217 DNA-binding transcription repressor activity	Satb2, Msx2, Zeb1, Gtf2ird1, Zeb2, Ski, Hand1, Rara, Foxd3
	7.44578e-06	16	763	4.7011	GO:0042803 protein homodimerization activity	Twist1, Aldh1a3, Bmpr1a, Tfap2b, Mmachc, Pdgfra, Lrp6, Fgfr1, Elavl1, Mthfd1l, Ext1, Axin1, Hand1, Gldc, Morc2a, Alx1
	9.71959e-09	26	1289	4.52194	GO:0000981 DNA-binding transcription factor activity RNA polymerase II-specific	Rarg, Pax3, Alx3, Gli3, Msx2, Grhl2, Dlx2, Zeb1, Rax, Tfap2b, Zeb2, Pax7, Twist1, Alx1, Hand1, Rara, Satb2, Alx4, Gli2, Sp8, Zic3, Otx2, Gtf2ird1, Ski, Gtf2i, Foxd3
	9.71959e-09	27	1363	4.44091	GO:0003700 DNA-binding transcription factor activity	Rarg, Pax3, Alx3, Gli3, Msx2, Grhl2, Gtf2ird1, Dlx2, Zeb1, Rax, Tfap2b, Zeb2, Pax7, Twist1, Alx1, Hand1, Rara, Satb2, Alx4, Gli2, Sp8, Gtf2i, Zic3, Tfap2a, Otx2, Ski, Foxd3
	0.000430061	12	608	4.42468	GO:0003682 chromatin binding	Rarg, Pax3, Ctnnb1, Grhl2, Dlx2, Zeb1, Satb2, Gli2, Tfap2b, Rara, Gli3, Morc2a
	2.727e-06	20	1105	4.05762	GO:0000978 RNA polymerase II cis-regulatory region sequence-specific DNA binding	Rarg, Pax3, Gli3, Grhl2, Dlx2, Zeb1, Rax, Zeb2, Pax7, Rara, Satb2, Gli2, Sp8, Zic3, Tfap2b, Twist1, Otx2, Gtf2ird1, Hand1, Msx2
	3.40476e-07	24	1326	4.05762	GO:0000977 RNA polymerase II transcription regulatory region sequence-specific D	Rarg, Pax3, Alx3, Gli3, Msx2, Grhl2, Dlx2, Zeb1, Rax, Tfap2b, Zeb2, Pax7, Twist1, Alx1, Hand1, Rara, Satb2, Alx4, Gli2, Sp8, Zic3, Otx2, Gtf2ird1, Foxd3
	3.27096e-06	20	1129	3.97137	GO:0000987 cis-regulatory region sequence-specific DNA binding	Rarg, Pax3, Gli3, Grhl2, Dlx2, Zeb1, Rax, Zeb2, Pax7, Rara, Satb2, Gli2, Sp8, Zic3, Tfap2b, Twist1, Otx2, Gtf2ird1, Hand1, Msx2
	7.64363e-07	24	1422	3.78369	GO:0000976 transcription cis-regulatory region binding	Rarg, Pax3, Alx3, Gli3, Msx2, Grhl2, Dlx2, Zeb1, Rax, Tfap2b, Zeb2, Pax7, Twist1, Alx1, Hand1, Rara, Satb2, Alx4, Gli2, Sp8, Zic3, Otx2, Gtf2ird1, Foxd3
	7.64363e-07	24	1426	3.77308	GO:0001067 transcription regulatory region nucleic acid binding	Rarg, Pax3, Alx3, Gli3, Msx2, Grhl2, Dlx2, Zeb1, Rax, Tfap2b, Zeb2, Pax7, Twist1, Alx1, Hand1, Rara, Satb2, Alx4, Gli2, Sp8, Zic3, Otx2, Gtf2ird1, Foxd3
	1.51284e-06	24	1500	3.58694	GO:1990837 sequence-specific double-stranded DNA binding	Rarg, Pax3, Alx3, Gli3, Msx2, Grhl2, Dlx2, Zeb1, Rax, Tfap2b, Zeb2, Pax7, Twist1, Alx1, Hand1, Rara, Satb2, Alx4, Gli2, Sp8, Zic3, Otx2, Gtf2ird1, Foxd3
	1.3719e-06	25	1603	3.49631	GO:0043565 sequence-specific DNA binding	Rarg, Pax3, Alx3, Gli3, Msx2, Grhl2, Dlx2, Zeb1, Rax, Tfap2b, Zeb2, Pax7, Twist1, Alx1, Hand1, Rara, Satb2, Alx4, Gli2, Sp8, Zic3, Otx2, Gtf2ird1, Tet1, Foxd3
	3.40476e-07	28	1815	3.45848	GO:0140110 transcription regulator activity	Rarg, Pax3, Ctnnb1, Alx3, Gli3, Msx2, Grhl2, Gtf2ird1, Dlx2, Zeb1, Rax, Tfap2b, Zeb2, Pax7, Twist1, Alx1, Hand1, Rara, Satb2, Alx4, Gli2, Sp8, Gtf2i, Zic3, Tfap2a, Otx2, Ski, Foxd3
	3.27096e-06	24	1599	3.36486	GO:0003690 double-stranded DNA binding	Rarg, Pax3, Alx3, Gli3, Msx2, Grhl2, Dlx2, Zeb1, Rax, Tfap2b, Zeb2, Pax7, Twist1, Alx1, Hand1, Rara, Satb2, Alx4, Gli2, Sp8, Zic3, Otx2, Gtf2ird1, Foxd3
	0.000849069	16	1138	3.15197	GO:0046983 protein dimerization activity	Twist1, Aldh1a3, Bmpr1a, Tfap2b, Mmachc, Pdgfra, Lrp6, Fgfr1, Hand1, Elavl1, Mthfd1l, Ext1, Axin1, Gldc, Morc2a, Alx1

## Sheet: Table S5
	Table S5. miRNAs predicted by target genes
	Sequence	miRNA family	q-value Bonferroni	q-value FDR B&H	HitCountin QueryList	Target Gene
	AAAGCUG	miR-320-3p	1	0.01418	10	Bmpr1a, Ctnnb1, Fbxo11, Lrp6, Rac1, Satb2, Tet1, Tgfbr1, Wls, Zic3
	AUACAAG	miR-381-3p	1.321e-06	4.403e-08	15	Apaf1, Bmpr1a, Cdc42, Cecr2, Dlx2, Efna5, Elavl1, Gtf2i, Lrp6, Msx2, Opa1, Ptch1, Spry1, Twist1, Wnt5a
	UCACAGU	miR-27a-3p	0.01988	6.902e-05	15	Apaf1, Bmpr1a, Cecr2, Gtf2i, Kif3a, Lrp6, Opa1, Otx2, Pax3, Pdgfra, Rara, Satb2, Shroom3, Tet1, Tgfbr1
	AAGGCAC	miR-124-3p	0.0009976	8.25e-06	11	Bmpr1a, Cdc42, Cdh1, Dlx2, Efna5, Folr1, Kif3a, Lrp6, Ndst1, Nxn, Pax3, Ptpn11, Rac1, Rdh10, Sdccag8, Ski, Slc12a5, Spry1, Tet1, Tgfbr1, Tulp3
	ACAGUAU	miR-144-3p	1	0.008099	5	Bmpr1a, Efna5, Pax3, Ptch1, Rac1, Tet1, Tgfbr1
	ACAUUAC	miR-323-3p	1	0.03526	3	Chd1, Fgfr1, Gldc, Ndst1, Ski, Sumo1, Wnt5a
	ACCACAG	miR-140-3p	1	0.03267	3	Ndst1, Nxn, Otx2, Ptch1, Satb2, Wnt5a
	AGCUGCC	miR-22-3p	1	0.01873	3	Cecr2, Elavlq, Fgfr1, Satb2, Ski, Tet1, Tgfbr1
	AUAAAGU	miR-142a-5p	1	0.004426	5	Ctnnb1, Efna5, Otx2, Pdgfra, Snx3, Tacc3, Tfap2A, Tulp3
	AUACAAG	miR-381-3p	1.321e-06	4.403e-08	12	Apaf1, Bmpr1a, Cdc42, Cecr2, Dlx2, Efna5, Elavl1, Gtf2i, Lrp6, Msx2, Opa1, Ptch1, Spry1, Twist1, Wnt5a
